# Supplementary material for: Proteomic Insights into Sulfur Metabolism in the Hydrogen-Producing Hyperthermophilic Archaeon Thermococcus onnurineus NA1
Source: Int J Mol Sci. 2015 Apr 23;16(5):9167–95. doi: 10.3390/ijms16059167 (PMC4463584; doi:10.3390/ijms16059167)
Supplement: Supplementary file 1 [file ijms-16-09167-s001.zip]

Archive with 2 entries (2 files):
- ijms-77670-Supplementary Information-table.xlsx
- ijms-77670-Supplementary Information-figure.pdf
